# Supplementary material for: Phenotypic diversity and population structure of Pecan (Carya illinoinensis) collections reveals geographic patterns
Source: Sci Rep. 2024 Aug 10;14:18592. doi: 10.1038/s41598-024-69521-1 (PMC11316781; doi:10.1038/s41598-024-69521-1)
Supplement: Supplementary file 1 — Supplementary Information. [file 41598_2024_69521_MOESM1_ESM.zip › Suppl Table S1_R.xlsx]

## Sheet: S1_Origin
Supplementary Table S1. The origins of 26 pecan natives and cultivars (Carya illinoinensis) from Mexico and the USA and their population clusters by SNP markers by using three different programs.
Given pop	Accession	Numbers of accessions	Provenance*	Origin	Latitude	Longitude
1	87MX1-1.2	9	Southern	Native, Ixmiquilpan, Hidalgo, Mexico	20.483141°	-99.217117°
2	87MX4-5.5	98	Southern	Native, Jaunave, Tamaulipas, Mexico	23.395757°	-99.378463°
3	87MX5-1.7	80	Southern	Native, Santa Caterina, San Luis Potosi, Mexico	21.648443°	-99.493843°
4	97CAT11-3	9	Eastern	Native, Chenier Au Tigre, Louisiana	29.567884°	-92.203186°
5	A-93	47	Eastern	Schley x Moneymaker, Lee Co., Georgia	31.812844°	-84.143514°
6	Allen 3	7	Western	Native, Schleicher Co., TX	30.923469°	-100.528436°
7	Allen 4	24	Western	Native, Schleicher Co., TX	30.923909°	-100.528097°
8	Apache	9	Mix	Burkett x Schley, Brown Co., TX	31.719679°	-98.967652°
9	Baker	11	Eastern	Native, Minden, Louisiana	32.615428°	-93.286835°
10	Burkett	37	Western	Native, Callahan Co., TX	31.716441°	-98.959084°
11	Choctaw	7	Mix	Success x Mahan, Brown Co., TX	31.709762°	-98.936436°
12	Curtis	11	Eastern	Seedling, Alachua Co., Florida	29.657945°	-82.302824°
13	Elliott	15	Eastern	Seedling, Santa Rosa Co., Florida	30.768978°	-86.982374°
14	Frutoso	9	Southern	Native, Parras, Coahuila, Mexico	25.449291°	-102.174706°
15	Giles	9	Northern	Native, Cherokee Co., Kansas	37.114248°	-94.810595°
16	Ideal	9	Western	Native, San Saba Co., TX	31.238909°	-98.748117°
17	Major	19	Northern	Native, Henderson Co., Kentuky	37.836154°	-87.590013°
18	Moore	9	Eastern	Seedling, Jefferson Co., Florida	30.431198°	-83.889706°
19	Peruque	6	Northern	Native, St. Charles Co., Missouri	38.733695°	-90.828696°
20	Riverside	71	Western	Seedling, Mills Co., TX	31.613747°	-98.572102°
21	San Felipe	11	Western	Native, Val Verde Co., TX	29.819294°	-101.156984°
22	Shoshoni	8	Mix	Odom x Evers, Brown Co., TX	31.713066°	-98.955445°
23	Sioux	8	Mix	Schley x Carmichael, Brown Co., TX	31.719333°	-98.955184°
24	Stein	8	Western	Native, Medina Co., TX	29.275963°	-99.005756°
25	VC1-68	11	Western	Seedling, Maricopa Co., Arizona	33.291759°	-112.428809°
26	Wichita	8	Mix	Halbert x Mahan, Brown Co., TX	31.734058°	-98.898344°
*The term 'Mix' indicates the cultivar released by the USDA ARS and does not designate to any particular provenances in the table.
