# Supplementary material for: Phenotypic diversity and population structure of Pecan (Carya illinoinensis) collections reveals geographic patterns
Source: Sci Rep. 2024 Aug 10;14:18592. doi: 10.1038/s41598-024-69521-1 (PMC11316781; doi:10.1038/s41598-024-69521-1)
Supplement: Supplementary file 1 — Supplementary Information. [file 41598_2024_69521_MOESM1_ESM.zip › Suppl Table S3_R.xlsx]

## Sheet: S3_subpopByStr
Supplementary Table S3. The proportion of membership of each pre-defined population in each of the best 8 subpopulations (K = 8) inferred by Evannos method in STRUCTURE.
Genotype ID	Given pop	Inferred clusters								Number of individuals
		1	2	3	4	5	6	7	8
87MX5-1.7	3	0.775	0.082	0.0193333	0.015	0.00933333	0.03	0.0623333	0.00666667	80
87MX4-5.5	2	0.0163333	0.693667	0.025	0.023	0.0143333	0.0686667	0.141667	0.017	98
Allen 3	6	0.146667	0.0216667	0.412	0.0623333	0.0893333	0.152333	0.108667	0.007	7
Allen 4	7	0.00866667	0.00233333	0.922667	0.012	0.0136667	0.0233333	0.0136667	0.00433333	24
Apache	8	0.002	0.00133333	0.00266667	0.380333	0.0136667	0.152667	0.159	0.288333	9
Burkett	10	0.007	0.001	0.00833333	0.841333	0.00966667	0.0946667	0.0283333	0.0103333	37
Riverside	20	0.005	0.00133333	0.00766667	0.0326667	0.644	0.154	0.128333	0.0263333	71
87MX1-1.2	1	0.137667	0.0406667	0.0643333	0.0233333	0.00933333	0.581667	0.128333	0.0146667	9
Elloitt	13	0.007	0.004	0.00466667	0.0133333	0.00533333	0.876667	0.0623333	0.0266667	15
Giles	15	0.004	0.00133333	0.0246667	0.0186667	0.0136667	0.841333	0.0616667	0.0353333	9
97CAT11	4	0.00433333	0.00133333	0.056	0.0853333	0.0933333	0.439667	0.262	0.0583333	9
Curtis	12	0.00466667	0.005	0.0373333	0.077	0.0363333	0.529667	0.302333	0.00733333	11
San Felipe	21	0.0463333	0.00866667	0.058	0.092	0.0666667	0.418	0.28	0.03	11
Stein	24	0.0483333	0.00666667	0.166333	0.0983333	0.0946667	0.299	0.247667	0.0386667	8
Frutoso	14	0.0763333	0.0403333	0.105667	0.073	0.047	0.387	0.191667	0.08	9
Choctaw	11	0.00233333	0.000666667	0.0133333	0.0186667	0.0423333	0.0836667	0.755	0.084	7
Ideal	16	0.021	0.00166667	0.137667	0.0343333	0.105667	0.155333	0.508333	0.0363333	9
Major	17	0.0133333	0.001	0.0613333	0.0603333	0.007	0.0833333	0.668	0.105333	19
Peruque	19	0.007	0.00133333	0.0586667	0.0993333	0.006	0.076	0.680667	0.0703333	6
Shoshoni	22	0.0183333	0.00433333	0.0286667	0.0253333	0.00333333	0.00766667	0.910333	0.00266667	8
Moore	18	0.001	0.001	0.01	0.0966667	0.0166667	0.286	0.517	0.0716667	9
Baker	9	0.017	0.0103333	0.0126667	0.0243333	0.0723333	0.142	0.431	0.290333	11
Wichita	26	0.024	0.006	0.048	0.0836667	0.084	0.202333	0.359	0.192667	8
Sioux	23	0.0313333	0.001	0.0416667	0.00666667	0.211333	0.213667	0.228	0.267	8
VC-168	25	0.0793333	0.043	0.0603333	0.0443333	0.0186667	0.0986667	0.289	0.366667	11
A-93	5	0.002	0.001	0.002	0.0123333	0.00666667	0.069	0.173667	0.734	47
Note: data were the average of three replicates for each K in the STRUCTURE. Letters in red indicated higher membership compared to the highest memmbership.
