# Supplementary material for: Phenotypic diversity and population structure of Pecan (Carya illinoinensis) collections reveals geographic patterns
Source: Sci Rep. 2024 Aug 10;14:18592. doi: 10.1038/s41598-024-69521-1 (PMC11316781; doi:10.1038/s41598-024-69521-1)
Supplement: Supplementary file 1 — Supplementary Information. [file 41598_2024_69521_MOESM1_ESM.zip › Suppl Table S4_R.xlsx]

## Sheet: S4_subpopByfastStr
Supplementary Table S4. The proportion of membership of each pre-defined population in each of the best 8 subpopulations (K = 8) inferred by fastSTRUCTURE.
Genotype ID	Given pop	Inferred clusters								Number of individuals
		1	2	3	4	5	6	7	8
87MX5-1.7	3	0.857011	0.0317695	0.00554462	0.0065965	0.00869645	0.00793999	0.067733	0.0147092	80
87MX4-5.5	2	0.00338398	0.963554	0.00568788	0.00588836	0.00137392	0.0112159	0.0083016	0.000594173	98
Allen 3	6	0.0174704	8.14286e-06	0.550649	0.032047	0.0794313	0.155281	0.156456	0.00865657	7
Allen 4	7	6.08333e-06	6.08333e-06	0.99499	6.08333e-06	0.00414921	6.08333e-06	6.08333e-06	0.000828125	24
Apache	8	6.33333e-06	6.33333e-06	6.33333e-06	0.454833	0.0153883	0.084392	0.299828	0.145539	9
Burkett	10	6.08108e-06	6.08108e-06	0.00367543	0.917629	0.00691103	0.0229692	0.0472006	0.00160149	37
Riverside	20	0.000811606	6.07042e-06	0.00242055	0.0102812	0.905544	0.0629648	0.016879	0.00109149	71
87MX1-1.2	1	0.139825	6.22222e-06	0.0178689	6.22222e-06	6.22222e-06	0.689113	0.147639	0.00553389	9
Elliott	13	0.00923907	0.00312513	6.26667e-06	0.00698887	6.26667e-06	0.910735	0.0602363	0.00966233	15
Giles	15	6e-06	6e-06	0.003957	0.00403944	0.00880778	0.919626	0.0635503	6e-06	9
97CAT11	4	6e-06	6e-06	6e-06	0.014235	0.0179404	0.613509	0.350868	0.00342756	9
Curtis	12	6.27273e-06	6.27273e-06	6.27273e-06	0.0195609	6.27273e-06	0.8086	0.171807	6.27273e-06	11
San Felipe	21	0.00679318	6.09091e-06	0.00894591	0.0101468	0.0376029	0.632974	0.303525	6.09091e-06	11
Stein	24	6.375e-06	6.375e-06	0.0529305	0.0205432	0.014122	0.789505	0.122879	6.375e-06	8
Frutoso	14	0.0769649	6e-06	0.0298104	0.0423263	6e-06	0.404788	0.438251	0.00784611	9
Choctaw	11	6e-06	6e-06	6e-06	0.00329986	0.0366947	0.0314329	0.899079	0.0294747	7
Ideal	16	6.44444e-06	6.44444e-06	0.0121674	6.44444e-06	0.0854211	0.022896	0.879489	6.44444e-06	9
Major	17	6.15789e-06	6.15789e-06	6.15789e-06	0.0213332	6.15789e-06	6.15789e-06	0.97698	0.00165437	19
Peruque	19	6.16667e-06	6.16667e-06	6.16667e-06	0.0178525	6.16667e-06	6.16667e-06	0.982109	6.16667e-06	6
Shoshoni	22	6.125e-06	6.125e-06	6.125e-06	6.125e-06	6.125e-06	6.125e-06	0.999957	6.125e-06	8
Moore	18	6e-06	6e-06	0.002877	0.00414778	0.00576378	0.0356843	0.946606	0.00490733	9
Baker	9	0.0207412	0.00672309	6e-06	6e-06	0.0898973	0.107294	0.551043	0.224288	11
Wichita	26	6.125e-06	6.125e-06	0.00366075	6.125e-06	0.0431274	0.169117	0.769769	0.0143065	8
Sioux	23	6.75e-06	6.75e-06	6.75e-06	6.75e-06	0.274513	0.00909188	0.697728	0.0186391	8
VC-168	25	0.0994132	0.0111151	0.00609927	0.022325	0.0197305	0.0364906	0.706842	0.0979835	11
A-93	5	6.04255e-06	6.04255e-06	6.04255e-06	0.0017103	0.000935511	0.0360156	0.0392841	0.922035	47
Note: data were the average of three replicates for each K in the fastSTRUCTURE. Letters in red indicated higher membership compared to the highest memmbership.
